# Supplementary material for: High-Dispersed V2O5-CuOX Nanoparticles on h-BN in NH3-SCR and NH3-SCO Performance
Source: Nanomaterials (Basel). 2022 Jul 6;12(14):2329. doi: 10.3390/nano12142329 (PMC9325198; doi:10.3390/nano12142329)
Supplement: Supplementary file 1 [file nanomaterials-12-02329-s001.zip]

Archive with 1 entries (1 files):
- nanomaterials-1771055-supplementary.pdf
